# Supplementary material for: DNA Specimen Preservation Using DESS and DNA Extraction in Museum Collections
Source: Biology (Basel). 2025 Jun 19;14(6):730. doi: 10.3390/biology14060730 (PMC12189647; doi:10.3390/biology14060730)
Supplement: Supplementary file 1 [file biology-14-00730-s001.zip]

Archive with 7 entries (4 files):
- biology-3588417-supplementary/biology-3588417-supplementary 1/
- biology-3588417-supplementary/biology-3588417-supplementary 1/biology-3588417-supplementary/
- biology-3588417-supplementary/biology-3588417-supplementary 1/biology-3588417-supplementary/__MACOSX/
- biology-3588417-supplementary/biology-3588417-supplementary 1/biology-3588417-supplementary/__MACOSX/._FigureS1.pdf
- biology-3588417-supplementary/biology-3588417-supplementary 1/biology-3588417-supplementary/__MACOSX/._TableS1.pdf
- biology-3588417-supplementary/biology-3588417-supplementary 1/biology-3588417-supplementary/FileS1.pdf
- biology-3588417-supplementary/biology-3588417-supplementary 1/biology-3588417-supplementary/TableS1.pdf
